# Supplementary material for: Dietary ω3 Fatty Acids and Phytosterols in the Modulation of the HDL Lipidome: A Longitudinal Crossover Clinical Study
Source: Nutrients. 2023 Aug 18;15(16):3637. doi: 10.3390/nu15163637 (PMC10459912; doi:10.3390/nu15163637)
Supplement: Supplementary file 1 [file nutrients-15-03637-s001.zip]

Archive with 1 entries (1 files):
- nutrients-2565476-supplementary.pdf
